# Supplementary material for: Composite Meal-Related Behaviors and Health Indicators: Insight from Large-Scale Nationwide Data on Korean Adults
Source: Nutrients. 2025 Sep 17;17(18):2982. doi: 10.3390/nu17182982 (PMC12472365; doi:10.3390/nu17182982)
Supplement: Supplementary file 1 [file nutrients-17-02982-s001.zip]

Archive with 1 entries (1 files):
- nutrients-3846544-supplementary.pdf
